# Supplementary material for: PEGylation Effects on Amphiphilic Platinum(IV) Complexes: Influence on Uptake, Activation, and Cytotoxicity
Source: Pharmaceutics. 2025 Mar 29;17(4):440. doi: 10.3390/pharmaceutics17040440 (PMC12030465; doi:10.3390/pharmaceutics17040440)
Supplement: Supplementary file 1 [file pharmaceutics-17-00440-s001.zip]

Archive with 1 entries (1 files):
- pharmaceutics-3536888-supplementary.pdf
